# Supplementary material for: Detection of positive selection on depression-associated genes
Source: Heredity (Edinb). 2025 Mar 13;134(5):263–72. doi: 10.1038/s41437-025-00753-1 (PMC12056014; doi:10.1038/s41437-025-00753-1)
Supplement: Supplementary file 3 [file 41437_2025_753_MOESM3_ESM.xlsx]

## Sheet: Supplementary File
branch1
ID	gene	GO	biological process
ENSG00000124214	STAU1	GO:0045070	positive regulation of viral genome replication
ENSG00000143801	PSEN2	GO:0007219	Notch signaling pathway
ENSG00000170209	ANKK1	GO:0010564	regulation of cell cycle process
ENSG00000171503	ETFDH	GO:0006979	response to oxidative stress
ENSG00000174306	ZHX3	GO:0045669	positive regulation of osteoblast differentiation
ENSG00000184226	PCDH9	GO:0030900	forebrain development
ENSG00000214113	LYRM4	GO:0016226	iron-sulfur cluster assembly
branch2
ID	gene	GO	biological process
ENSG00000006704	GTF2IRD1	NA	NA
ENSG00000048828	FAM120A	NA	NA
ENSG00000077063	CTTNBP2	GO:0050807	regulation of synapse organization
ENSG00000078618	NRDC	GO:0006508	proteolysis
ENSG00000100393	EP300	NA	NA
ENSG00000105426	PTPRS	GO:0010977	negative regulation of neuron projection development
ENSG00000115524	SF3B1	GO:0000398	mRNA splicing, via spliceosome
ENSG00000119616	FCF1	GO:0006364	rRNA processing
ENSG00000124181	PLCG1	GO:0046488	phosphatidylinositol metabolic process
ENSG00000134569	LRP4	GO:0009953	dorsal/ventral pattern formation
ENSG00000143801	PSEN2	GO:0007219	Notch signaling pathway
ENSG00000148219	ASTN2	GO:0001764	neuron migration
ENSG00000149292	TTC12	GO:0007288	sperm axoneme assembly
ENSG00000152092	ASTN1	GO:0001764	neuron migration
ENSG00000154265	ABCA5	GO:0042626	ATPase-coupled transmembrane transporter activity
ENSG00000157890	MEGF11	GO:0010842	retina layer formation
ENSG00000164180	TMEM161B	GO:0002027	regulation of heart rate
ENSG00000165379	LRFN5	GO:0050728	negative regulation of inflammatory response
ENSG00000168056	LTBP3	GO:0030282	bone mineralization
ENSG00000170209	ANKK1	GO:0010564	regulation of cell cycle process
ENSG00000171503	ETFDH	GO:0006979	response to oxidative stress
ENSG00000172037	LAMB2	GO:0007411	axon guidance
ENSG00000187676	B3GLCT	GO:0006004	fucose metabolism
ENSG00000188848	BEND4	NA	NA
ENSG00000197386	HTT	GO:0048489	synaptic vesicle transport
branch3
ID	gene	GO	biological process
ENSG00000048828	FAM120A	NA	NA
ENSG00000077063	CTTNBP2	GO:0050807	regulation of synapse organization
ENSG00000078618	NRDC	GO:0006508	proteolysis
ENSG00000100393	EP300	NA	NA
ENSG00000105426	PTPRS	GO:0010977	negative regulation of neuron projection development
ENSG00000105737	GRIK5	NA	NA
ENSG00000112246	SIM1	GO:0007399	nervous system development
ENSG00000115524	SF3B1	GO:0000398	mRNA splicing, via spliceosome
ENSG00000119616	FCF1	GO:0006364	rRNA processing
ENSG00000124181	PLCG1	GO:0046488	phosphatidylinositol metabolic process
ENSG00000124214	STAU1	GO:0045070	positive regulation of viral genome replication
ENSG00000134569	LRP4	GO:0009953	dorsal/ventral pattern formation
ENSG00000143801	PSEN2	GO:0007219	Notch signaling pathway
ENSG00000148219	ASTN2	GO:0001764	neuron migration
ENSG00000149292	TTC12	GO:0007288	sperm axoneme assembly
ENSG00000152092	ASTN1	GO:0001764	neuron migration
ENSG00000154265	ABCA5	GO:0042626	ATPase-coupled transmembrane transporter activity
ENSG00000157890	MEGF11	GO:0010842	retina layer formation
ENSG00000165379	LRFN5	GO:0050728	negative regulation of inflammatory response
ENSG00000168056	LTBP3	GO:0030282	bone mineralization
ENSG00000168702	LRP1B	GO:0006898	receptor-mediated endocytosis
ENSG00000170209	ANKK1	GO:0010564	regulation of cell cycle process
ENSG00000171503	ETFDH	GO:0006979	response to oxidative stress
ENSG00000172037	LAMB2	GO:0007411	axon guidance
ENSG00000176463	SLCO3A1	GO:0006811	monoatomic ion transport
ENSG00000187676	B3GLCT	GO:0006004	fucose metabolism
ENSG00000188848	BEND4	NA	NA
ENSG00000197386	HTT	GO:0048489	synaptic vesicle transport
ENSG00000204482	LST1	GO:0050672	negative regulation of lymphocyte proliferation
branch4
ID	gene	GO	biological process
ENSG00000006704	GTF2IRD1	NA	NA
ENSG00000006715	VPS41	GO:0009267	cellular response to starvation
ENSG00000007402	CACNA2D2	GO:0046622	positive regulation of organ growth
ENSG00000014824	SLC30A9	GO:0006829	zinc ion transport
ENSG00000048828	FAM120A	NA	NA
ENSG00000075413	MARK3	GO:0006468	protein phosphorylation
ENSG00000077063	CTTNBP2	GO:0050807	regulation of synapse organization
ENSG00000078618	NRDC	GO:0006508	proteolysis
ENSG00000086991	NOX4	GO:0006954	inflammatory response
ENSG00000096433	ITPR3	GO:0006811	monoatomic ion transport
ENSG00000100393	EP300	NA	NA
ENSG00000100403	ZC3H7B	GO:0035196	miRNA processing
ENSG00000105426	PTPRS	GO:0010977	negative regulation of neuron projection development
ENSG00000105737	GRIK5	NA	NA
ENSG00000106460	TMEM106B	GO:0070050	neuron cellular homeostasis
ENSG00000107105	ELAVL2	GO:0051963	regulation of synapse assembly
ENSG00000110931	CAMKK2	GO:0034614	cellular response to reactive oxygen species
ENSG00000111801	BTN3A3	GO:0050852	T cell receptor signaling pathway
ENSG00000112246	SIM1	GO:0007399	nervous system development
ENSG00000113073	SLC4A9	GO:0008510	sodium:bicarbonate symporter activity
ENSG00000115524	SF3B1	GO:0000398	mRNA splicing, via spliceosome
ENSG00000118557	PMFBP1	GO:0007283	spermatogenesis
ENSG00000124181	PLCG1	GO:0046488	phosphatidylinositol metabolic process
ENSG00000124214	STAU1	GO:0045070	positive regulation of viral genome replication
ENSG00000132793	LPIN3	GO:0006629	lipid metabolic process
ENSG00000133216	EPHB2	GO:0007411	axon guidance
ENSG00000134569	LRP4	GO:0009953	dorsal/ventral pattern formation
ENSG00000136158	SPRY2	GO:0048513	animal organ development
ENSG00000138031	ADCY3	GO:0007608	sensory perception of smell
ENSG00000142599	RERE	GO:0021930	cerebellar granule cell precursor proliferation
ENSG00000143801	PSEN2	GO:0007219	Notch signaling pathway
ENSG00000145194	ECE2	NA	NA
ENSG00000149292	TTC12	GO:0007288	sperm axoneme assembly
ENSG00000152092	ASTN1	GO:0001764	neuron migration
ENSG00000153029	MR1	GO:0002474	antigen processing and presentation of peptide antigen via MHC class I
ENSG00000157890	MEGF11	GO:0010842	retina layer formation
ENSG00000163050	COQ8A	GO:0006744	ubiquinone biosynthetic process
ENSG00000163145	C1QTNF7	NA	NA
ENSG00000163808	KIF15	GO:0000278	mitotic cell cycle
ENSG00000163931	TKT	GO:0006098	pentose-phosphate shunt
ENSG00000164180	TMEM161B	GO:0002027	regulation of heart rate
ENSG00000165379	LRFN5	GO:0050728	negative regulation of inflammatory response
ENSG00000168056	LTBP3	GO:0030282	bone mineralization
ENSG00000170209	ANKK1	GO:0010564	regulation of cell cycle process
ENSG00000171503	ETFDH	GO:0006979	response to oxidative stress
ENSG00000172037	LAMB2	GO:0007411	axon guidance
ENSG00000173611	SCAI	GO:0030336	negative regulation of cell migration
ENSG00000173898	SPTBN2	GO:0007416	synapse assembly
ENSG00000176463	SLCO3A1	GO:0006811	monoatomic ion transport
ENSG00000179344	HLA-DQB1	GO:0002250	adaptive immune response
ENSG00000187676	B3GLCT	GO:0006004	fucose metabolism
ENSG00000196628	TCF4	GO:0045666	positive regulation of neuron differentiation
ENSG00000196735	HLA-DQA1	GO:0002250	adaptive immune response
ENSG00000197386	HTT	GO:0048489	synaptic vesicle transport
ENSG00000198216	CACNA1E	GO:0007268	chemical synaptic transmission
ENSG00000204385	SLC44A4	GO:0006656	phosphatidylcholine biosynthetic process
ENSG00000204482	LST1	GO:0050672	negative regulation of lymphocyte proliferation
branch5
ID	gene	GO	biological process
ENSG00000006704	GTF2IRD1	NA	NA
ENSG00000007402	CACNA2D2	GO:0046622	positive regulation of organ growth
ENSG00000086991	NOX4	GO:0006954	inflammatory response
ENSG00000100393	EP300	NA	NA
ENSG00000105426	PTPRS	GO:0010977	negative regulation of neuron projection development
ENSG00000108684	ASIC2	GO:0007417	central nervous system development
ENSG00000112812	PRSS16	GO:0006508	proteolysis
ENSG00000115392	FANCL	GO:0006281	DNA repair
ENSG00000115524	SF3B1	GO:0000398	mRNA splicing, via spliceosome
ENSG00000115561	CHMP3	GO:0006914	autophagy
ENSG00000119242	CCDC92	GO:0045087	innate immune response
ENSG00000119522	DENND1A	GO:0048488	synaptic vesicle endocytosis
ENSG00000119689	DLST	GO:0006099	tricarboxylic acid cycle
ENSG00000134532	SOX5	GO:0032332	positive regulation of chondrocyte differentiation
ENSG00000134569	LRP4	GO:0009953	dorsal/ventral pattern formation
ENSG00000134571	MYBPC3	GO:0002027	regulation of heart rate
ENSG00000142186	SCYL1	GO:0006954	inflammatory response
ENSG00000143207	COP1	GO:0043161	proteasome-mediated ubiquitin-dependent protein catabolic process
ENSG00000145934	TENM2	GO:0048666	neuron development
ENSG00000149541	B3GAT3	GO:0006024	glycosaminoglycan biosynthetic process
ENSG00000151779	NBAS	GO:0000956	nuclear-transcribed mRNA catabolic process
ENSG00000154265	ABCA5	GO:0042626	ATPase-coupled transmembrane transporter activity
ENSG00000163145	C1QTNF7	NA	NA
ENSG00000163807	KIAA1143	NA	NA
ENSG00000163808	KIF15	GO:0000278	mitotic cell cycle
ENSG00000163931	TKT	GO:0006098	pentose-phosphate shunt
ENSG00000164061	BSN	GO:0007268	chemical synaptic transmission
ENSG00000164180	TMEM161B	GO:0002027	regulation of heart rate
ENSG00000164953	TMEM67	GO:0060271	cilium assembly
ENSG00000168056	LTBP3	GO:0030282	bone mineralization
ENSG00000170209	ANKK1	GO:0010564	regulation of cell cycle process
ENSG00000197724	PHF2	NA	NA
ENSG00000198160	MIER1	GO:0006338	chromatin remodeling
ENSG00000198216	CACNA1E	GO:0007268	chemical synaptic transmission
ENSG00000240771	ARHGEF25	GO:0007411	axon guidance
branch6
ID	gene	GO	biological process
ENSG00000006704	GTF2IRD1	NA	NA
ENSG00000007372	PAX6	NA	NA
ENSG00000007402	CACNA2D2	GO:0046622	positive regulation of organ growth
ENSG00000014824	SLC30A9	GO:0006829	zinc ion transport
ENSG00000055211	GINM1	NA	NA
ENSG00000075413	MARK3	GO:0006468	protein phosphorylation
ENSG00000077063	CTTNBP2	GO:0050807	regulation of synapse organization
ENSG00000086991	NOX4	GO:0006954	inflammatory response
ENSG00000100393	EP300	NA	NA
ENSG00000102837	OLFM4	GO:0007155	cell adhesion
ENSG00000105426	PTPRS	GO:0010977	negative regulation of neuron projection development
ENSG00000105737	GRIK5	NA	NA
ENSG00000107105	ELAVL2	GO:0051963	regulation of synapse assembly
ENSG00000108684	ASIC2	GO:0007417	central nervous system development
ENSG00000110931	CAMKK2	GO:0034614	cellular response to reactive oxygen species
ENSG00000112763	BTN2A1	GO:0050852	T cell receptor signaling pathway
ENSG00000112855	HARS2	GO:0006427	histidyl-tRNA aminoacylation
ENSG00000113073	SLC4A9	GO:0008510	sodium:bicarbonate symporter activity
ENSG00000113141	IK	GO:0000278	mitotic cell cycle
ENSG00000114904	NEK4	GO:0006974	DNA damage response
ENSG00000115524	SF3B1	GO:0000398	mRNA splicing, via spliceosome
ENSG00000117410	ATP6V0B	GO:1902600	proton transmembrane transport
ENSG00000119522	DENND1A	GO:0048488	synaptic vesicle endocytosis
ENSG00000119596	YLPM1	GO:0032204	regulation of telomere maintenance
ENSG00000119682	AREL1	GO:0006511	ubiquitin-dependent protein catabolic process
ENSG00000120896	SORBS3	GO:0000165	MAPK cascade
ENSG00000124181	PLCG1	GO:0046488	phosphatidylinositol metabolic process
ENSG00000124207	CSE1L	GO:0006886	intracellular protein transport
ENSG00000126214	KLC1	GO:0007155	cell adhesion
ENSG00000126215	XRCC3	GO:0090267	positive regulation of mitotic cell cycle spindle assembly checkpoint
ENSG00000131503	ANKHD1	GO:0045087	innate immune response
ENSG00000134376	CRB1	GO:0001974	blood vessel remodeling
ENSG00000134532	SOX5	GO:0032332	positive regulation of chondrocyte differentiation
ENSG00000134569	LRP4	GO:0009953	dorsal/ventral pattern formation
ENSG00000134571	MYBPC3	GO:0002027	regulation of heart rate
ENSG00000134824	FADS2	GO: 0006629	lipid metabolic process
ENSG00000135090	TAOK3	GO:0000165	MAPK cascade
ENSG00000136158	SPRY2	GO:0048513	animal organ development
ENSG00000138031	ADCY3	GO:0007608	sensory perception of smell
ENSG00000139567	ACVRL1	GO:0045747	positive regulation of Notch signaling pathway
ENSG00000140455	USP3	GO:0006275	regulation of DNA replication
ENSG00000142186	SCYL1	GO:0006954	inflammatory response
ENSG00000143207	COP1	GO:0043161	proteasome-mediated ubiquitin-dependent protein catabolic process
ENSG00000143442	POGZ	GO:0051301	cell division
ENSG00000145194	ECE2	NA	NA
ENSG00000145934	TENM2	GO:0048666	neuron development
ENSG00000146007	ZMAT2	GO:0000398	mRNA splicing, via spliceosome
ENSG00000148842	CNNM2	GO:0010960	magnesium ion homeostasis
ENSG00000149131	SERPING1	GO:0045087	innate immune response
ENSG00000149292	TTC12	GO:0007288	sperm axoneme assembly
ENSG00000149541	B3GAT3	GO:0006024	glycosaminoglycan biosynthetic process
ENSG00000149654	CDH22	GO:0000902	cell morphogenesis
ENSG00000149743	TRPT1	GO:0008033	tRNA processing
ENSG00000151779	NBAS	GO:0000956	nuclear-transcribed mRNA catabolic process
ENSG00000154265	ABCA5	GO:0042626	ATPase-coupled transmembrane transporter activity
ENSG00000155052	CNTNAP5	GO:0007155	cell adhesion
ENSG00000156395	SORCS3	GO:0007612	learning
ENSG00000156599	ZDHHC5	GO:0045087	innate immune response
ENSG00000157168	NRG1	GO:0007399	nervous system development
ENSG00000157890	MEGF11	GO:0010842	retina layer formation
ENSG00000158691	ZSCAN12	GO:0006357	regulation of transcription by RNA polymerase II
ENSG00000159377	PSMB4	GO:0002862	negative regulation of inflammatory response to antigenic stimulus
ENSG00000162944	RFTN2	GO:0033227	dsRNA transport
ENSG00000163145	C1QTNF7	NA	NA
ENSG00000163807	KIAA1143	NA	NA
ENSG00000163808	KIF15	GO:0000278	mitotic cell cycle
ENSG00000163931	TKT	GO:0006098	pentose-phosphate shunt
ENSG00000164061	BSN	GO:0007268	chemical synaptic transmission
ENSG00000164180	TMEM161B	GO:0002027	regulation of heart rate
ENSG00000164953	TMEM67	GO:0060271	cilium assembly
ENSG00000165379	LRFN5	GO:0050728	negative regulation of inflammatory response
ENSG00000168056	LTBP3	GO:0030282	bone mineralization
ENSG00000168216	LMBRD1	GO:0038016	insulin receptor internalization
ENSG00000170209	ANKK1	GO:0010564	regulation of cell cycle process
ENSG00000170445	HARS1	GO:0006427	histidyl-tRNA aminoacylation
ENSG00000171503	ETFDH	GO:0006979	response to oxidative stress
ENSG00000172469	MANEA	NA	NA
ENSG00000173611	SCAI	GO:0030336	negative regulation of cell migration
ENSG00000173769	TOPAZ1	GO:0048137	spermatocyte division
ENSG00000173898	SPTBN2	GO:0007416	synapse assembly
ENSG00000176463	SLCO3A1	GO:0006811	monoatomic ion transport
ENSG00000179399	GPC5	GO:0090263	positive regulation of canonical Wnt signaling pathway
ENSG00000179603	GRM8	GO:0051966	regulation of synaptic transmission, glutamatergic
ENSG00000183117	CSMD1	GO:0008584	male gonad development
ENSG00000185053	SGCZ	GO:0055001	muscle cell development
ENSG00000185219	ZNF445	GO:0044027	negative regulation of gene expression via chromosomal CpG island methylation
ENSG00000188848	BEND4	NA	NA
ENSG00000196092	PAX5	GO:0007283	spermatogenesis
ENSG00000196735	HLA-DQA1	GO:0002250	adaptive immune response
ENSG00000197006	METTL9	GO:0032259	methylation
ENSG00000197724	PHF2	NA	NA
ENSG00000198160	MIER1	GO:0006338	chromatin remodeling
ENSG00000198216	CACNA1E	GO:0007268	chemical synaptic transmission
ENSG00000198597	ZNF536	GO:0048387	negative regulation of retinoic acid receptor signaling pathway
ENSG00000204540	PSORS1C1	NA	NA
ENSG00000240771	ARHGEF25	GO:0007411	axon guidance
branch7
ID	gene	GO	biological process
ENSG00000007372	PAX6	NA	NA
ENSG00000007402	CACNA2D2	GO:0046622	positive regulation of organ growth
ENSG00000055211	GINM1	NA	NA
ENSG00000075413	MARK3	GO:0006468	protein phosphorylation
ENSG00000086991	NOX4	GO:0006954	inflammatory response
ENSG00000100393	EP300	NA	NA
ENSG00000105426	PTPRS	GO:0010977	negative regulation of neuron projection development
ENSG00000105737	GRIK5	NA	NA
ENSG00000107105	ELAVL2	GO:0051963	regulation of synapse assembly
ENSG00000110931	CAMKK2	GO:0034614	cellular response to reactive oxygen species
ENSG00000112763	BTN2A1	GO:0050852	T cell receptor signaling pathway
ENSG00000113073	SLC4A9	GO:0008510	sodium:bicarbonate symporter activity
ENSG00000113141	IK	GO:0000278	mitotic cell cycle
ENSG00000113391	ARB2A	GO:0014032	neural crest cell development
ENSG00000114904	NEK4	GO:0006974	DNA damage response
ENSG00000115221	ITGB6	GO:0006955	immune response
ENSG00000115524	SF3B1	GO:0000398	mRNA splicing, via spliceosome
ENSG00000119596	YLPM1	GO:0032204	regulation of telomere maintenance
ENSG00000119682	AREL1	GO:0006511	ubiquitin-dependent protein catabolic process
ENSG00000120896	SORBS3	GO:0000165	MAPK cascade
ENSG00000124181	PLCG1	GO:0046488	phosphatidylinositol metabolic process
ENSG00000124207	CSE1L	GO:0006886	intracellular protein transport
ENSG00000126214	KLC1	GO:0007155	cell adhesion
ENSG00000126215	XRCC3	GO:0090267	positive regulation of mitotic cell cycle spindle assembly checkpoint
ENSG00000131503	ANKHD1	GO:0045087	innate immune response
ENSG00000134376	CRB1	GO:0001974	blood vessel remodeling
ENSG00000134569	LRP4	GO:0009953	dorsal/ventral pattern formation
ENSG00000134571	MYBPC3	GO:0002027	regulation of heart rate
ENSG00000134824	FADS2	GO: 0006629	lipid metabolic process
ENSG00000135090	TAOK3	GO:0000165	MAPK cascade
ENSG00000136158	SPRY2	GO:0048513	animal organ development
ENSG00000139567	ACVRL1	GO:0045747	positive regulation of Notch signaling pathway
ENSG00000140455	USP3	GO:0006275	regulation of DNA replication
ENSG00000142186	SCYL1	GO:0006954	inflammatory response
ENSG00000143207	COP1	GO:0043161	proteasome-mediated ubiquitin-dependent protein catabolic process
ENSG00000145194	ECE2	NA	NA
ENSG00000146007	ZMAT2	GO:0000398	mRNA splicing, via spliceosome
ENSG00000149131	SERPING1	GO:0045087	innate immune response
ENSG00000149292	TTC12	GO:0007288	sperm axoneme assembly
ENSG00000149541	B3GAT3	GO:0006024	glycosaminoglycan biosynthetic process
ENSG00000149654	CDH22	GO:0000902	cell morphogenesis
ENSG00000149743	TRPT1	GO:0008033	tRNA processing
ENSG00000153029	MR1	GO:0002474	antigen processing and presentation of peptide antigen via MHC class I
ENSG00000154265	ABCA5	GO:0042626	ATPase-coupled transmembrane transporter activity
ENSG00000155052	CNTNAP5	GO:0007155	cell adhesion
ENSG00000156395	SORCS3	GO:0007612	learning
ENSG00000156599	ZDHHC5	GO:0045087	innate immune response
ENSG00000157168	NRG1	GO:0007399	nervous system development
ENSG00000157782	CABP1	GO:0007601	visual perception
ENSG00000157890	MEGF11	GO:0010842	retina layer formation
ENSG00000158691	ZSCAN12	GO:0006357	regulation of transcription by RNA polymerase II
ENSG00000162944	RFTN2	GO:0033227	dsRNA transport
ENSG00000163145	C1QTNF7	NA	NA
ENSG00000164061	BSN	GO:0007268	chemical synaptic transmission
ENSG00000164180	TMEM161B	GO:0002027	regulation of heart rate
ENSG00000164953	TMEM67	GO:0060271	cilium assembly
ENSG00000165379	LRFN5	GO:0050728	negative regulation of inflammatory response
ENSG00000166165	CKB	GO:0006468	protein phosphorylation
ENSG00000168056	LTBP3	GO:0030282	bone mineralization
ENSG00000168131	OR2B2	GO:0050911	detection of chemical stimulus involved in sensory perception of smell
ENSG00000168216	LMBRD1	GO:0038016	insulin receptor internalization
ENSG00000170209	ANKK1	GO:0010564	regulation of cell cycle process
ENSG00000170445	HARS1	GO:0006427	histidyl-tRNA aminoacylation
ENSG00000171503	ETFDH	GO:0006979	response to oxidative stress
ENSG00000172469	MANEA	NA	NA
ENSG00000173611	SCAI	GO:0030336	negative regulation of cell migration
ENSG00000173769	TOPAZ1	GO:0048137	spermatocyte division
ENSG00000173898	SPTBN2	GO:0007416	synapse assembly
ENSG00000176463	SLCO3A1	GO:0006811	monoatomic ion transport
ENSG00000179344	HLA-DQB1	GO:0002250	adaptive immune response
ENSG00000179399	GPC5	GO:0090263	positive regulation of canonical Wnt signaling pathway
ENSG00000179603	GRM8	GO:0051966	regulation of synaptic transmission, glutamatergic
ENSG00000183117	CSMD1	GO:0008584	male gonad development
ENSG00000184357	H1-5	GO:0007517	muscle organ development
ENSG00000185053	SGCZ	GO:0055001	muscle cell development
ENSG00000185219	ZNF445	GO:0044027	negative regulation of gene expression via chromosomal CpG island methylation
ENSG00000187323	DCC	NA	NA
ENSG00000187626	ZKSCAN4	GO:0006357	regulation of transcription by RNA polymerase II
ENSG00000188848	BEND4	NA	NA
ENSG00000196092	PAX5	GO:0007283	spermatogenesis
ENSG00000197006	METTL9	GO:0032259	methylation
ENSG00000197724	PHF2	NA	NA
ENSG00000198216	CACNA1E	GO:0007268	chemical synaptic transmission
ENSG00000198597	ZNF536	GO:0048387	negative regulation of retinoic acid receptor signaling pathway
ENSG00000240771	ARHGEF25	GO:0007411	axon guidance
ENSG00000256053	COA8	GO:0000302	response to reactive oxygen species
branch8
ID	gene	GO	biological process
ENSG00000007372	PAX6	NA	NA
ENSG00000014824	SLC30A9	GO:0006829	zinc ion transport
ENSG00000096433	ITPR3	GO:0006811	monoatomic ion transport
ENSG00000102837	OLFM4	GO:0007155	cell adhesion
ENSG00000105426	PTPRS	GO:0010977	negative regulation of neuron projection development
ENSG00000106049	HIBADH	GO:0006574	valine catabolic process
ENSG00000110344	UBE4A	GO:0006511	ubiquitin-dependent protein catabolic process
ENSG00000115561	CHMP3	GO:0006914	autophagy
ENSG00000115919	KYNU	GO:0009435	NAD biosynthetic process
ENSG00000119414	PPP6C	GO:0000082	G1/S transition of mitotic cell cycle
ENSG00000120896	SORBS3	GO:0000165	MAPK cascade
ENSG00000124181	PLCG1	GO:0046488	phosphatidylinositol metabolic process
ENSG00000130725	UBE2M	GO:0043525	positive regulation of neuron apoptotic process
ENSG00000135503	ACVR1B	GO:0004675	transmembrane receptor protein serine/threonine kinase activity
ENSG00000136933	RABEPK	GO:0006898	receptor-mediated endocytosis
ENSG00000149292	TTC12	GO:0007288	sperm axoneme assembly
ENSG00000151779	NBAS	GO:0000956	nuclear-transcribed mRNA catabolic process
ENSG00000159377	PSMB4	GO:0002862	negative regulation of inflammatory response to antigenic stimulus
ENSG00000163145	C1QTNF7	NA	NA
ENSG00000168702	LRP1B	GO:0006898	receptor-mediated endocytosis
ENSG00000173898	SPTBN2	GO:0007416	synapse assembly
ENSG00000185352	HS6ST3	GO:0015012	heparan sulfate proteoglycan biosynthetic process
ENSG00000185909	KLHDC8B	GO:1902410	mitotic cytokinetic process
ENSG00000197548	ATG7	GO:0006914	autophagy
ENSG00000204482	LST1	GO:0050672	negative regulation of lymphocyte proliferation
branch9
ID	gene	GO	biological process
ENSG00000007372	PAX6	NA	NA
ENSG00000057608	GDI2	GO:0015031	protein transport
ENSG00000077063	CTTNBP2	GO:0050807	regulation of synapse organization
ENSG00000091483	FH	GO:0006099	tricarboxylic acid cycle
ENSG00000109452	INPP4B	GO:0006661	phosphatidylinositol biosynthetic process
ENSG00000118557	PMFBP1	GO:0007283	spermatogenesis
ENSG00000123636	BAZ2B	NA	NA
ENSG00000124564	SLC17A3	GO:0015711	organic anion transport
ENSG00000131323	TRAF3	GO:0001817	regulation of cytokine production
ENSG00000133606	MKRN1	GO:0000209	protein polyubiquitination
ENSG00000134569	LRP4	GO:0009953	dorsal/ventral pattern formation
ENSG00000137338	PGBD1	NA	NA
ENSG00000149292	TTC12	GO:0007288	sperm axoneme assembly
ENSG00000164500	SPMIP7	GO:0007283	spermatogenesis
ENSG00000164953	TMEM67	GO:0060271	cilium assembly
ENSG00000175893	ZDHHC21	GO:0003056	regulation of vascular associated smooth muscle contraction
ENSG00000186448	ZNF197	GO:0045944	positive regulation of transcription by RNA polymerase II
ENSG00000187323	DCC	NA	NA
